# Supplementary material for: Patient Perceived Financial Burden in Haematological Malignancies: A Systematic Review
Source: Curr Oncol. 2022 May 24;29(6):3807–24. doi: 10.3390/curroncol29060305 (PMC9221876; doi:10.3390/curroncol29060305)
Supplement: Supplementary file 1 [file curroncol-29-00305-s001.zip]

Archive with 1 entries (1 files):
- curroncol-1665657-supplementary.pdf
